# Supplementary material for: Chain-End Functionalization of Poly(ε-caprolactone) for Chemical Binding with Gelatin: Binary Electrospun Scaffolds with Improved Physico-Mechanical Characteristics and Cell Adhesive Properties
Source: Polymers (Basel). 2022 Oct 7;14(19):4203. doi: 10.3390/polym14194203 (PMC9570970; doi:10.3390/polym14194203)
Supplement: Supplementary file 1 [file polymers-14-04203-s001.zip]

Archive with 1 entries (1 files):
- polymers-1941655-supplementary.pdf
